# Supplementary material for: The sucrose challenge symptoms test optimized for diagnosis of congenital sucrase isomaltase deficiency
Source: PLoS One. 2024 Sep 18;19(9):e0310705. doi: 10.1371/journal.pone.0310705 (PMC11410207; doi:10.1371/journal.pone.0310705)
Supplement: S1 Table — (XLSX) [file pone.0310705.s001.xlsx]

## Sheet: SCST 
Study Group	Gender	Age	Subject Number	BLOAT_BASELINE	BLOAT_30M	BLOAT_60M	BLOAT_90M	BLOAT_120M	BLOAT_150M	BLOAT_180M	BLOAT_210M	BLOAT_240M	BORBOYGMI_BASELINE	BORBORYGMI_30M	BORBORYGMI_60M	BORBORYGMI_90M	BORBORYGMI_120M	BORBORYGMI_150M	BORBORYGMI_180M	BORBORYGMI_210M	BORBORYGMI_240M	DIARRHEA_BASELINE	DIARRHEA_30M	DIARRHEA_60M	DIARRHEA_90M	DIARRHEA_120M	DIARRHEA_150M	DIARRHEA_180M	DIARRHEA_210M	DIARRHEA_240M	FLATULENCE_BASELINE	FLATULENCE_30M	FLATULENCE_60M	FLATULENCE_90M	FLATULENCE_120M	FLATULENCE_150M	FLATULENCE_180M	FLATULENCE_210M	FLATULENCE_240M	NAUSEA_BASELINE	NAUSEA_30M	NAUSEA_60M	NAUSEA_90M	NAUSEA_120M	NAUSEA_150M	NAUSEA_180M	NAUSEA_210M	NAUSEA_240M	PAIN_BASELINE
Controls	Male	28	72	0	0	0	0	0	0	0	0	0	0	0	0	0	0	0	0	0	0	0	0	0	0	0	0	0	0	0	0	0	0	0	0	0	0	0	0	0	0	0	0	0	0	0	0	0	0
Controls	Male	31	54	0	0	0	0	0	0	0	0	0	0	0	0	0	0	0	0	0	0	0	0	0	0	0	0	0	0	0	0	0	0	0	0	0	0	0	0	0	0	0	0	0	0	0	0	0	0
Controls	Female	28	6	0	0	0	0	0	0	0	0	0	0	0	0	0	0	0	0	0	0	0	0	0	0	0	0	0	0	0	0	0	0	0	0	0	0	0	0	0	0	0	0	0	0	0	0	0	0
Controls	Female	24	7	0	0	0	0	0	0	0	0	0	0	0	0	0	0	0	0	0	0	0	0	0	0	0	0	0	0	0	0	0	0	0	0	0	0	0	0	0	0	0	0	0	0	0	0	0	0
Controls	Female	58	147	0	0	0	0	0	0	0	0	0	0	0	0	0	0	0	0	0	0	0	0	0	0	0	0	0	0	0	0	0	0	0	0	0	0	0	0	0	0	0	0	0	0	0	0	0	0
Controls	Male	67	112	0	0	0	0	0	0	0	0	0	0	0	0	0	0	0	0	0	0	0	0	0	0	0	0	0	0	0	0	0	0	0	0	0	0	0	0	0	0	0	0	0	0	0	0	0	0
Controls	Female	65	122	0	0	0	0	0	0	0	0	0	0	0	0	0	0	0	0	0	0	0	0	0	0	0	0	0	0	0	0	0	0	0	0	0	0	0	0	0	0	0	0	0	0	0	0	0	0
Controls	Female	66	12	0	0	0	0	0	0	0	0	0	0	0	0	0	0	0	0	0	0	0	0	0	0	0	0	0	0	0	0	0	0	0	0	0	0	0	0	0	0	0	0	0	0	0	0	0	0
Controls	Male	56	58	0	0	0	0	0	0	0	0	0	0	0	0	0	0	0	0	0	0	0	0	0	0	0	0	0	0	0	0	0	0	0	0	0	0	0	0	0	0	0	0	0	0	0	0	0	0
Controls	Male	27	17	0	0	0	0	0	0	0	0	0	0	0	0	0	0	0	0	0	0	0	0	0	0	0	0	0	0	0	0	0	0	0	0	0	0	0	0	0	0	0	0	0	0	0	0	0	0
Controls	Female	37	20	0	0	0	0	0	0	0	0	0	0	0	0	0	0	0	0	0	0	0	0	0	0	0	0	0	0	0	0	0	0	0	0	0	0	0	0	0	0	0	0	0	0	0	0	0	0
Controls	Male	61	97	0	0	0	0	0	0	0	0	0	0	0	0	0	0	0	0	0	0	0	0	0	0	0	0	0	0	0	0	0	0	0	0	0	0	0	0	0	0	0	0	0	0	0	0	0	0
Controls	Female	74	49	0	0	0	0	0	0	0	0	0	0	0	0	0	0	0	0	0	0	0	0	0	0	0	0	0	0	0	0	0	0	0	0	0	0	0	0	0	0	0	0	0	0	0	0	0	0
Controls	Female	67	77	0	0	0	0	0	0	0	0	0	0	0	0	0	0	0	0	0	0	0	0	0	0	0	0	0	0	0	0	0	0	0	0	0	0	0	0	0	0	0	0	0	0	0	0	0	0
Controls	Male	61	80	0	0	0	0	0	0	0	0	0	0	0	0	0	0	0	0	0	0	0	0	0	0	0	0	0	0	0	0	0	0	0	0	0	0	0	0	0	0	0	0	0	0	0	0	0	0
Controls	Male	29	15	0	0	0	0	0	0	0	0	0	0	0	0	0	0	0	0	0	0	0	0	0	0	0	0	0	0	0	0	0	0	0	0	0	0	0	0	0	0	0	0	0	0	0	0	0	0
Controls	Female	27	11	0	0	0	0	0	0	0	0	0	0	0	0	0	0	0	0	0	0	0	0	0	0	0	0	0	0	0	0	0	0	0	0	0	0	0	0	0	0	0	0	0	0	0	0	0	0
Controls	Female	40	70	0	0	0	0	0	0	0	0	0	0	0	0	0	0	0	0	0	0	0	0	0	0	0	0	0	0	0	0	0	0	0	0	0	0	0	0	0	0	0	0	0	0	0	0	0	0
Controls	Female	60	22	0	0	0	0	0	0	0	0	0	0	0	0	0	0	0	0	0	0	0	0	0	0	0	0	0	0	0	0	0	0	0	0	0	0	0	0	0	0	0	0	0	0	0	0	0	0
Controls	Female	46	187	0	0	0	0	0	0	0	0	0	0	0	0	0	0	0	0	0	0	0	0	0	0	0	0	0	0	0	0	0	0	0	0	0	0	0	0	0	0	0	0	0	0	0	0	0	0
Controls	Female	32	55	0	0	0	0	0	0	0	0	0	0	0	0	0	0	0	0	0	0	0	0	0	0	0	0	0	0	0	0	0	0	0	0	0	0	0	0	0	0	0	0	0	0	0	0	0	0
Controls	Male	70	128	0	0	0	0	0	0	0	0	0	0	0	0	0	0	0	0	0	0	0	0	0	0	0	0	0	0	0	0	0	0	0	0	0	0	0	0	0	0	0	0	0	0	0	0	0	0
Controls	Male	60	143	0	0	0	0	0	0	0	0	0	0	0	0	0	0	0	0	0	0	0	0	0	0	0	0	0	0	0	0	0	0	0	0	0	0	0	0	0	0	0	0	0	0	0	0	0	0
Controls	Female	58	133	0	0	0	0	0	0	0	0	0	0	0	0	0	0	0	0	0	0	0	0	0	0	0	0	0	0	0	0	0	0	0	0	0	0	0	0	0	0	0	0	0	0	0	0	0	0
Controls	Female	54	205	0	0	0	0	0	0	0	0	0	0	0	0	0	0	0	0	0	0	0	0	0	0	0	0	0	0	0	0	0	0	0	0	0	0	0	0	0	0	0	0	0	0	0	0	0	0
Controls	Female	47	129	0	0	0	0	0	0	0	0	0	0	0	0	0	0	0	0	0	0	0	0	0	0	0	0	0	0	0	0	0	0	0	0	0	0	0	0	0	0	0	0	0	0	0	0	0	0
Controls	Female	61	86	0	0	0	0	0	0	0	0	0	0	0	0	0	0	0	0	0	0	0	0	0	0	0	0	0	0	0	0	0	0	0	0	0	0	0	0	0	0	0	0	0	0	0	0	0	0
Controls	Male	54	4	0	0	0	0	0	0	0	0	0	0	0	0	0	0	0	0	0	0	0	0	0	0	0	0	0	0	0	0	0	0	0	0	0	0	0	0	0	0	0	0	0	0	0	0	0	0
Controls	Female	64	65	0	0	0	0	0	0	0	0	0	0	0	0	0	0	0	0	0	0	0	0	0	0	0	0	0	0	0	0	0	0	0	0	0	0	0	0	0	0	0	0	0	0	0	0	0	0
Controls	Female	56	25	0	0	0	0	0	0	0	0	0	0	0	0	0	0	0	0	0	0	0	0	0	0	0	0	0	0	0	0	0	0	0	0	0	0	0	0	0	0	0	0	0	0	0	0	0	0
Controls	Female	28	5	0	0	0	0	0	0	0	0	0	0	0	0	0	0	0	0	0	0	0	0	0	0	0	0	0	0	0	0	0	0	0	0	0	0	0	0	0	0	0	0	0	1	0	0	0	0
Controls	Male	47	84	0	0	0	0	0	0	0	0	0	0	0	0	0	1	0	0	0	0	0	0	0	0	0	0	0	0	0	0	0	0	0	0	0	0	0	0	0	0	0	0	0	0	0	0	0	0
Controls	Female	34	42	0	0	1	0	0	0	0	0	0	0	0	0	0	0	0	0	0	0	0	0	0	0	0	0	0	0	0	0	0	0	0	0	0	0	0	0	0	0	0	0	0	0	0	0	0	0
Controls	Male	69	28	0	0	0	0	0	0	0	0	0	0	0	0	0	0	0	0	0	1	0	0	0	0	0	0	0	0	0	0	0	0	0	0	0	0	0	0	0	0	0	0	0	0	0	0	0	0
Controls	Male	32	145	0	0	0	0	0	0	0	0	0	0	0	0	0	0	0	1	0	0	0	0	0	0	0	0	0	0	0	0	0	0	0	0	0	0	0	0	0	0	0	0	0	0	0	0	0	0
Controls	Male	69	52	0	0	0	0	0	0	0	0	0	0	0	0	0	0	0	0	0	0	0	0	0	0	0	0	0	0	0	0	0	0	1	0	0	0	0	0	0	0	0	0	0	0	0	0	0	0
Controls	Female	66	8	0	0	0	0	0	0	0	0	0	0	0	0	0	0	0	0	0	0	0	0	0	0	0	0	0	0	0	0	0	0	0	0	0	1.8	0	0	0	0	0	0	0	0	0	0	0	0
Controls	Female	27	98	0	0	0	0	0	0	0	0	1	0	0	0	0	0	0	0	0	0	0	0	0	0	0	0	0	0	0	0	0	0	0	0	0	0	0	0	0	0	0	0	0	0	0	0	0	0
Controls	Female	29	200	0	0	0	0	0	0	0	0	0	1	0	0	0	0	0	0	0	0	0	0	0	0	0	0	0	0	0	0	0	0	0	0	0	1	0	0	0	0	0	0	0	0	0	0	0	0
Controls	Female	32	207	0	0	0	0	0	0	0	0	0	0	0	0	0	0	0	0	0	0	0	0	0	0	0	0	0	0	0	0	0	0	0	0	0	0	0	0	0	0	0	0	0	0	0	0	0	0
Controls	Female	57	150	0	0	0	0	0	0	0	0	0	0	0	2	0	0	0	0	0	0	0	0	0	0	0	0	0	0	0	0	0	0	0	0	0	0	0	0	0	0	0	0	0	0	0	0	0	0
Controls	Male	23	202	0	0	0	0	0	0	0	0	0	0	1	0	0	0	0	0	0	0	0	0	0	0	0	0	0	0	0	0	0	0	0	1	0	1	0	0	0	0	0	0	0	0	0	0	0	0
Controls	Female	59	110	0	0	0	0	0	0	0	0	0	0	0	1	0	0	0	0	0	0	0	0	0	0	0	0	0	0	0	0	0	1	0	1	0	0	0	0	0	0	0	0	0	0	0	0	0	0
Controls	Female	40	108	0	1	1	0	0	0	0	0	0	0	0	0	0	0	2	0	0	0	0	0	0	0	0	0	0	0	0	0	0	0	0	0	0	0	0	0	0	0	0	0	0	0	0	0	0	0
Controls	Female	51	69	0	1	1	0	0	0	0	0	0	0	0	0	0	0	0	0	0	0	0	0	0	0	0	0	0	0	0	0	0	1	1	0	0	0	0	0	0	0	0	0	0	0	0	0	0	0
Controls	Female	60	73	1	3	0	0	0	0	0	0	0	0	0	0	0	0	0	0	0	0	0	0	0	0	0	0	0	0	0	0	0	0	0	0	0	0	0	0	0	0	0	0	0	0	0	0	0	1
Controls	Female	51	85	0	0	0	0	0	0	0	0	0	0	1	0	0	0	0	0	0	0	0	0	0	0	0	0	0	0	0	0	0	0	0	0	0	0	0	0	0	0	0	0	0	0	0	0	0	0
Controls	Male	52	9	0	0	0	0	0	0	0	0	0	0	0	0	0	0	0	0	0	0	0	0	0	0	0	0	0	0	3	0	0	0	0	0	0	0	0	0	0	0	0	0	0	0	0	0	0	0
Controls	Male	50	206	0	0	0	0	0	0	0	0	0	1	1	0	0	0	0	0	0	0	0	0	0	0	0	0	0	0	0	1	1	0	0	1	0	0	0	0	0	0	0	0	0	0	0	0	0	0
Controls	Female	48	40	0	0	0	0	0	0	0	0	0	2	0	0	0	1	1	1	0	0	0	0	0	0	0	0	0	0	0	0	0	0	0	0	0	0	0	0	0	0	0	0	0	0	0	0	0	0
Controls	Male	42	119	0	0	0	0	0	0	0	0	0	1	0	0	0	0	0	0	0	0	1	0	0	0	0	0	0	0	0	1	0	0	0	0	0	0	0	0	0	0	0	0	0	0	0	0	0	3
Controls	Female	51	46	0	0	0	0	0	0	0	0	0	1	1	1	0	0	0	0	0	0	0	0	0	0	0	0	0	0	0	1	1	1	0	0	0	0	0	0	0	0	0	0	0	0	0	0	0	0
Controls	Female	52	151	0	0	0	0	0	0	0	0	0	0	0	1	0	1	1	1	1	1	0	0	0	0	0	0	0	0	0	0	0	0	0	0	0	0	0	0	0	0	0	0	0	0	0	0	0	0
Controls	Female	32	36	1	0	0	0	0	0	0	0	0	0	0	0	1	1	1	0	1	2	0	0	0	0	0	0	0	0	0	0	0	0	0	0	0	0	0	0	0	0	0	0	0	0	0	0	0	0
Controls	Female	42	149	0	0	0	0	0	0	0	0	0	0	0	0	0	0	0	0	0	0	0	1	1	1	1	0	0	0	2	0	0	0	0	0	0	0	0	0	0	0	0	0	0	0	0	0	0	0
Controls	Female	57	81	0	0	0	0	0	0	0	0	0	0	0	0	0	0	0	0	0	0	0	0	0	0	0	0	0	0	0	0	0	0	0	0	0	0	0	0	0	0	0	0	0	0	0	3	4	0
Controls	Female	43	89	0	0	0	0	0	0	0	0	0	0	0	0	0	0	0	0	3	0	0	0	0	0	0	0	0	0	0	0	0	0	0	0	0	2	0	0	0	0	0	0	0	0	0	0	0	0
Controls	Female	42	127	0	0	0	0	0	0	0	0	0	0	0	0	0	0	0	0	0	0	0	0	0	0	0	0	0	0	0	0	0	0	0	0	0	0	0	0	0	0	0	0	1	1	1	1	1	0
Controls	Female	53	123	0	0	0	0	0	0	0	0	0	4	1	0	0	1	1	0	0	0	0	0	0	0	0	0	0	0	0	0	0	0	0	0	0	0	0	0	0	1	0	0	0	0	0	0	0	0
Controls	Male	46	29	0	0	0	0	0	0	0	0	0	0	1	0	0	0	0	0	0	0	0	4	2	0	0	0	0	0	0	0	1	0	0	0	0	0	0	0	0	0	0	0	0	0	0	0	0	0
Controls	Male	33	146	0	0	0	0	0	0	0	0	0	3	0	0	0	0	0	0	0	0	0	0	0	0	0	0	0	0	0	3	0	0	0	1	1	0	0	0	0	0	0	0	0	0	0	0	0	0
Controls	Female	27	31	0	0	0	0	1	1	1	1	1	0	0	0	0	0	0	0	0	0	0	0	0	0	0	0	0	0	0	0	0	0	0	0	0	0	0	0	0	0	0	0	0	0	0	0	0	0
Controls	Female	38	48	0	0	0	0	0	0	0	0	0	1	0	0	0	0	0	0	0	0	0	0	0	0	0	0	0	0	0	0	2	0	0	0	0	0	0	0	1	1	1	0	0	0	0	0	0	1
Controls	Female	33	125	0	0	0	0	0	0	0	0	0	2	1	1	0	0	0	1	1	0	0	0	0	0	0	0	0	0	0	1	1	0	1	0	0	0	0	0	0	0	0	0	0	0	0	0	0	0
Controls	Male	50	197	2	0	0	0	0	0	0	0	0	1	0	0	0	0	0	0	0	0	1	0	0	0	0	0	0	0	0	1	0	0	0	0	0	0	0	0	4	0	0	0	0	0	0	0	0	0
Controls	Female	23	64	0	0	0	0	0	0	0	0	0	0	0	0	1	0	0	0	0	0	0	0	0	0	0	0	0	0	0	0	0	0	0	0	0	0	0	0	0	1	1	1	1	1	1	1	1	0
Controls	Female	28	199	0	5	1	0	0	0	0	0	0	0	1	0	0	0	0	0	0	0	0	0	0	0	0	0	0	0	0	0	0	0	0	0	0	0	0	0	0	2	0	0	0	0	0	0	0	0
Controls	Female	67	33	1	1	2	0	0	0	0	0	0	1	0	0	1	0	0	0	0	0	0	0	0	0	0	0	0	0	0	0	1	2	1	0	0	0	0	0	0	0	0	0	0	0	0	0	0	0
Controls	Female	54	189	0	0	0	1	1	1	1	1	1	0	0	1	1	0	0	0	0	2	0	0	0	0	0	0	0	0	0	0	0	1	0	0	0	0	0	0	0	0	0	0	0	0	0	0	0	0
Controls	Male	29	201	0	0	0	0	0	0	0	0	0	0	0	2	2	2	2	2	1	0	0	0	0	0	0	0	0	0	0	0	0	0	0	0	0	0	0	0	0	0	0	0	0	0	0	0	0	0
Controls	Male	62	38	0	2	0	0	1	1	0	0	0	0	0	0	0	1	1	0	0	1	0	0	0	0	0	0	0	0	0	0	0	0	0	0	0	0	0	0	0	0	0	0	0	0	0	0	0	0
Controls	Female	43	41	0	0	0	0	0	0	0	0	0	0	0	0	1	1	1	2	2	2	0	0	0	0	0	0	0	0	0	0	0	0	1	0	0	0	0	1	0	0	0	0	0	0	0	0	0	0
Controls	Female	66	91	0	0	0	0	0	0	0	0	0	0	0	1	0	1	1	0	0	0	0	0	0	0	0	0	0	0	0	0	0	0	1	2	2	2	0	1	0	0	0	0	0	0	0	0	0	0
Controls	Female	29	26	0	0	0	0	0	0	0	0	0	0	0	0	0	0	0	1	1	0	0	0	0	0	0	0	0	0	0	1	0	0	0	0	2	3	0	2	0	0	0	0	0	0	0	0	0	0
Controls	Female	60	30	0	0	0	0	0	0	0	0	0	1	0	0	0	0	0	0	0	1	0	0	0	0	0	0	0	0	0	0	0	0	0	0	0	0	0	0	1	1	1	1	1	2	2	2	2	0
Controls	Male	39	121	2	2	2	2	2	2	1	1	1	0	0	0	0	0	0	1	0	0	0	0	0	0	0	0	0	0	0	0	0	0	0	0	0	0	0	0	0	0	0	0	0	0	0	0	0	0
Controls	Female	54	50	0	0	0	0	2	2	2	2	1	0	0	0	0	1	1	0	0	0	0	0	0	0	0	0	0	0	0	0	0	0	0	1	1	1	0	0	0	0	0	0	0	0	0	0	0	0
Controls	Female	31	120	0	0	0	0	0	0	0	0	0	1	1	1	1	0	0	2	1	1	0	0	0	0	0	0	0	0	0	1	1	1	1	0	1	2	0	1	0	0	0	0	0	0	0	0	0	0
Controls	Female	50	111	0	0	1	0	0	0	1	0	1	1	0	1	0	0	1	0	1	0	0	0	0	0	0	0	0	0	0	0	0	0	0	0	0	0	0	0	0	1	1	1	0	0	1	0	1	0
Controls	Female	56	24	0	0	0	0	0	0	0	0	0	0	0	0	1	1	0	0	1	4	0	0	0	0	0	0	0	0	0	0	0	1	1	1	2	1	0	3	0	0	0	0	0	0	0	0	0	0
Controls	Male	36	93	0	0	0	0	0	0	0	0	0	0	0	0	0	0	0	0	0	0	0	0	0	0	0	0	0	0	0	0	0	3	3	2	1	0	0	0	0	2	2	2	2	1	1	0	0	0
Controls	Female	53	19	0	0	0	0	0	0	0	0	0	0	0	0	0	0	0	0	0	0	2	2	2	2	2	2	2	2	2	2	0	0	0	0	0	0	0	0	0	0	0	0	0	0	0	0	0	0
Controls	Female	52	126	1	1	1	0	0	0	0	0	0	0	0	0	0	0	0	0	0	0	0	0	0	0	0	0	0	0	0	4	2	2	2	2	1	1	0	1	1	0	0	0	0	0	0	0	0	0
Controls	Female	21	100	0	0	0	0	0	0	0	0	0	0	0	0	0	0	0	0	0	0	0	0	0	0	0	0	0	0	0	0	0	0	0	0	0	0	0	0	0	0	5	2	7	5	2	0	0	0
Controls	Female	29	43	2	2	2	2	2	2	0	0	0	2	2	2	2	1	0	0	0	0	0	0	0	0	0	0	0	0	0	0	0	0	0	0	0	0	0	0	1	0	0	0	0	0	0	0	0	0
Controls	Female	35	104	0	0	0	0	0	0	0	0	0	2	3	2	2	1	2	3	2	2	0	0	0	0	0	0	0	0	0	0	0	0	0	0	0	0	0	0	0	0	0	0	0	0	0	1	1	0
Controls	Female	49	14	2	1	0	0	0	0	0	0	0	1	1	1	1	1	1	1	1	0	0	0	0	0	0	0	0	0	0	1	1	1	1	1	1	1	0	1	0	1	0	0	0	0	0	0	0	1
Controls	Male	57	140	1	1	0	0	0	0	0	0	0	2	1	1	1	1	2	2	3	3	0	0	0	0	0	0	0	0	0	2	1	1	1	1	1	1	0	1	0	0	0	0	0	0	0	0	0	0
Controls	Female	54	135	0	0	0	1	0	0	0	0	0	2	2	2	2	2	2	2	2	2	0	0	0	0	0	0	0	0	0	1	1	1	2	1	1	1	0	1	0	0	0	0	0	0	0	0	0	0
Controls	Female	23	66	3	3	2	0	0	0	0	1	0	2	0	0	0	0	2	0	0	0	0	0	0	0	0	0	0	0	0	2	2	1	0	1	1	0	0	0	0	0	0	0	0	0	0	0	0	3
Controls	Female	43	130	0	0	0	0	0	0	0	0	0	0	0	0	0	0	0	0	0	0	0	0	0	0	0	0	0	0	0	1	0	0	2	0	0	0	0	0	0	2	2	3	3	2	2	4	8	0
Controls	Female	30	88	0	5	5	5	5	3	3	3	3	0	0	0	0	0	0	0	0	0	0	0	0	0	0	0	0	0	0	0	0	0	0	0	0	0	0	0	0	0	0	0	0	0	0	0	0	0
Controls	Female	56	114	0	3	0	0	0	0	0	0	0	5	0	0	0	0	0	0	3	2	3	0	0	0	0	0	0	0	0	4	0	0	0	0	0	0	0	2	3	3	0	0	0	0	0	0	0	2
Controls	Female	72	193	0	0	0	0	2	3	2	2	2	0	0	0	0	0	0	0	0	0	0	0	2	0	0	0	0	0	0	0	0	2	2	3	3	2	0	2	0	0	0	0	0	0	0	0	0	0
Controls	Male	26	60	0	0	2	0	0	0	1	0	0	0	0	0	0	1	2	1	1	1	0	0	0	0	0	0	0	0	0	0	0	3	1	2	2	1	0	1	0	0	3	1	5	4	3	2	2	0
Controls	Female	53	56	1	1	1	1	1	1	1	1	1	6	2	2	2	2	2	3	4	5	0	0	0	0	0	0	0	0	0	1	0	0	0	0	0	0	0	0	3	0	0	0	0	0	0	0	0	0
Controls	Female	29	87	0	1	0	1	0	0	0	0	0	0	0	0	0	0	0	7	3	0	0	0	1	5	0	0	0	0	1	0	0	0	0	0	3	6	0	5	0	2	0	0	0	0	0	0	0	0
Controls	Female	20	124	0	0	0	0	0	0	0	0	0	1	0	2	4	4	5	4	4	5	0	0	0	0	0	0	0	0	0	0	1	0	0	0	0	0	0	0	0	0	2	0	0	2	1	3	0	0
Controls	Female	43	139	1	1	2	0	0	0	0	0	0	3	2	1	0	0	0	0	1	0	1	0	0	0	0	0	0	0	0	3	3	3	3	1	1	1	0	1	0	0	2	2	2	2	2	2	2	4
Controls	Female	53	59	3	2	2	1	1	1	1	1	1	3	1	1	1	1	2	1	1	1	0	1	1	0	0	0	0	0	0	3	3	2	2	1	1	1	0	1	1	1	1	0	0	0	0	0	0	1
Controls	Female	50	32	0	0	0	0	0	0	0	6	0	0	0	0	0	0	0	0	0	8	0	0	0	0	0	0	0	0	0	0	0	0	0	0	0	0	0	0	0	0	0	0	0	0	0	0	6	3
Controls	Female	47	102	1	2	1	1	1	1	1	1	1	1	2	1	4	4	4	3	2	2	0	0	0	0	0	2	0	0	0	1	1	0	1	2	1	1	0	1	1	1	1	1	1	1	1	1	1	0
Controls	Male	34	62	1	1	1	1	1	1	1	2	2	1	0	2	2	1	2	2	2	1	0	0	1	1	1	1	1	1	1	1	1	2	2	1	2	2	0	2	1	3	3	2	1	1	1	2	1	0
Controls	Female	56	57	0	1	2	2	1	1	1	0	1	0	0	1	0	2	2	2	2	3	3	2	2	2	1	2	1	1	1	3	0	2	2	1	2	2	0	2	0	3	2	2	2	2	2	1	2	0
Controls	Female	33	105	0	2	1	2	1	1	1	1	1	0	2	3	3	2	1	3	1	1	0	1	1	1	1	0	0	0	0	0	2	5	4	3	2	3	0	1	0	6	5	4	3	2	2	2	1	0
Controls	Female	35	21	0	1	1	1	2	2	3	2	2	0	0	1	1	2	2	3	1	3	0	0	0	0	0	0	1	0	2	0	0	0	0	2	2	3	0	4	1	1	1	1	4	4	6	4	4	1
Controls	Female	57	101	7	8	7	5	5	5	4	4	5	2	2	0	0	0	0	1	1	0	0	0	0	0	0	0	0	0	0	4	3	0	1	6	2	1	0	1	0	0	0	0	0	2	3	0	0	0
Controls	Female	61	103	0	6	6	6	6	6	6	6	6	0	0	0	0	0	0	0	0	0	2	0	0	0	4	6	0	0	0	0	0	0	0	0	0	0	0	0	6	4	3	3	2	2	2	3	2	0
Controls	Female	53	204	0	3	3	5	4	4	4	4	4	0	0	1	1	0	0	2	1	2	0	0	0	0	0	0	0	0	0	0	3	1	1	0	3	2	0	2	0	1	1	1	0	0	0	0	0	0
Controls	Female	51	3	0	5	4	3	2	1	1	0	0	0	4	5	3	2	1	1	0	2	0	0	7	2	3	0	0	0	0	0	3	3	2	2	1	1.8	0	1	0	7	6	3	2	2	1	0	0	0
Controls	Female	49	74	0	1	0	4	0	5	2	3	2	4	5	4	3	3	3	2	3	3	0	0	0	1	1	1	1	1	1	4	4	4	5	4	3	4	0	4	0	1	5	6	5	6	6	5	5	0
Controls	Female	39	39	1	2	3	4	3	2	2	1	1	5	4	4	4	3	3	3	2	1	4	4	4	4	3	2	3	2	0	4	5	5	4	4	3	3	0	1	4	3	3	3	3	1	1	2	1	1
Controls	Female	28	195	1	3	4	3	4	6	6	2	3	0	0	0	0	0	0	0	0	0	0	0	0	0	0	0	0	0	0	0	0	2	5	6	7	8	0	7	0	8	7	6	6	7	5	5	4	1
Controls	Female	59	35	0	5	5	5	4	5	4	5	5	0	4	3	4	4	4	4	3	3	0	0	3	4	3	3	5	2	0	0	0	0	0	0	3	4	0	0	0	5	4	5	3	3	4	5	3	0
Controls	Female	33	117	4	4	5	5	5	5	4	4	4	5	5	7	7	7	7	7	7	7	0	0	0	0	0	0	0	0	0	4	4	3	3	4	4	3	0	3	0	0	0	0	0	0	0	0	0	4
Controls	Female	56	83	4	1	1	3	3	3	4	5	6	6	2	3	3	4	4	5	5	6	0	0	2	1	2	2	2	2	4	5	1	3	4	4	4	4	0	7	5	1	2	3	3	3	4	4	5	4
CSID	Female	60	63	0	0	0	0	0	0	0	0	0	0	0	0	0	0	0	0	0	0	0	0	0	0	0	0	0	0	0	0	0	0	0	0	0	0	0	0	0	0	0	0	0	2	0	0	0	0
CSID	Female	55	186	0	0	0	0	0	0	0	0	0	0	0	0	0	0	0	0	0	0	0	0	0	0	0	0	0	0	0	0	0	2	0	0	0	0	0	0	0	0	0	0	0	0	0	0	0	0
CSID	Male	19	152	0	0	0	0	1	0	0	0	0	0	0	0	0	1	1	0	0	0	0	0	0	0	0	0	0	0	0	0	0	0	0	0	0	0	0	0	0	0	0	0	1	0	0	0	0	0
CSID	Female	63	196	0	0	0	0	0	0	0	0	0	0	1	1	1	1	1	1	1	1	0	0	0	0	0	0	0	0	0	0	1	1	0	0	0	0	0	0	0	0	0	0	0	0	0	0	0	0
CSID	Female	38	179	0	2	2	1	0	0	0	0	0	0	4	2	1	0	0	0	0	0	0	0	0	0	0	0	0	0	0	0	2	0	0	0	0	0	0	0	0	0	0	0	0	0	0	0	0	0
CSID	Female	41	169	1	1	1	1	1	1	1	0	0	0	0	0	0	1	1	1	1	1	0	0	0	0	0	0	0	0	0	0	0	0	0	0	0	0	0	0	0	1	1	2	1	0	1	1	1	0
CSID	Female	56	170	1	2	1	1	1	1	1	1	1	1	1	1	1	1	1	1	1	1	0	0	0	0	0	0	0	0	0	1	0	0	0	0	0	0	0	0	0	1	0	0	0	0	0	0	0	0
CSID	Female	42	154	0	1	1	1	1	2	2	2	2	0	0	0	1	1	0	0	0	1	0	0	0	0	0	0	0	0	0	0	0	0	0	0	0	0	0	0	0	0	1	1	2	1	1	2	1	0
CSID	Female	40	184	0	1	1	1	1	1	1	1	1	0	0	2	1	1	2	1	1	1	0	0	0	0	0	0	0	0	0	0	0	0	1	1	1	0	0	1	0	1	0	0	0	0	0	0	0	0
CSID	Female	70	171	0	0	0	0	0	0	0	0	0	0	0	0	0	0	0	0	0	0	0	0	0	0	0	0	0	0	0	0	0	0	0	0	0	0	0	0	0	4	5	4	4	5	0	0	0	0
CSID	Female	20	162	0	1	1	0	0	0	1	0	0	0	0	0	0	0	0	0	0	0	0	0	0	0	0	0	0	0	0	0	1	1	1	0	0	1	0	1	0	3	3	2	0	3	3	2	2	0
CSID	Male	51	210	0	0	0	0	0	2	1	0	0	0	0	0	0	4	1	1	0	0	0	0	0	0	0	0	0	0	0	0	1	0	2	2	2	1	0	1	0	0	0	0	1	1	1	0	0	0
CSID	Female	51	209	0	3	1	0	0	0	0	0	0	0	0	0	0	0	0	0	0	0	0	0	0	0	0	0	0	0	0	0	3	1	1	1	1	1	0	1	0	5	4	1	1	1	1	1	1	0
CSID	Female	52	166	1	1	1	2	2	0	1	1	1	0	1	2	2	3	0	0	0	0	0	0	0	0	4	0	0	0	0	0	0	1	1	1	0	0	0	0	1	1	1	2	1	0	0	1	1	1
CSID	Male	63	159	0	1	1	1	1	1	1	1	1	0	0	0	0	0	3	2	3	2	1	1	1	1	1	1	1	1	1	0	1	2	1	1	1	2	0	1	0	0	0	0	0	0	0	0	0	0
CSID	Female	80	156	0	0	0	0	0	0	0	0	0	0	0	0	0	0	0	0	0	0	0	0	0	0	0	0	0	0	0	5	5	5	5	5	5	5	0	5	0	0	0	0	0	0	0	0	0	0
CSID	Female	39	53	2	3	3	2	2	2	2	2	2	0	0	0	0	0	0	0	0	0	0	0	0	0	0	0	0	0	0	2	4	5	3	3	3	3	0	2	0	0	0	0	0	0	0	0	0	0
CSID	Female	25	177	0	2	3	2	2	1	1	1	2	0	0	0	1	2	1	2	3	1	0	0	0	0	0	0	0	0	0	0	0	0	2	1	1	1	0	1	0	0	1	1	2	1	1	2	2	0
CSID	Female	29	61	0	0	0	1	0	1	2	0	2	0	0	2	1	1	3	4	3	5	0	0	0	0	0	0	0	0	0	1	2	2	1	1	2	1	0	2	0	1	1	0	2	1	2	1	2	0
CSID	Female	33	161	0	0	0	0	0	0	0	0	0	0	2	2	1	2	3	3	1	2	0	0	0	0	0	0	0	0	0	1	2	2	1	2	3	3	0	2	0	0	1	0	2	2	3	1	1	0
CSID	Male	43	153	1	1	2	2	3	2	2	2	2	0	1	1	1	1	1	2	1	1	0	0	0	0	0	0	0	0	0	0	1	1	1	1	0	0	0	0	0	1	1	2	2	2	2	2	2	0
CSID	Male	52	198	0	1	2	3	3	3	2	1	1	0	1	1	3	1	1	1	1	0	0	0	2	6	2	5	2	1	0	0	0	0	3	1	1	1	0	0	0	0	0	0	0	0	0	0	0	0
CSID	Female	51	176	2	2	2	2	2	2	2	2	2	0	2	4	2	0	0	4	2	0	0	0	0	0	3	4	0	0	0	2	2	2	0	3	3	0	0	0	0	0	0	2	0	0	0	0	0	0
CSID	Female	45	164	0	1	1	3	2	3	3	3	3	0	0	0	0	0	0	0	0	0	0	0	1	0	0	0	0	0	0	1	0	2	2	2	2	2	0	2	0	0	0	2	1	1	1	2	1	0
CSID	Female	36	155	0	2	2	2	2	3	3	3	4	0	1	0	0	2	3	3	3	5	0	0	0	0	0	0	0	0	0	0	0	1	1	2	3	4	0	4	0	0	1	1	0	1	0	2	3	0
CSID	Male	43	174	2	4	4	2	2	2	2	1	0	3	3	2	2	2	1	2	0	0	0	0	0	0	0	0	0	0	0	3	4	3	4	3	3	2	0	1	0	1	1	0	0	0	0	0	0	1
CSID	Female	24	115	2	3	3	2	2	2	2	1	1	3	5	4	3	2	2	2	1	1	0	0	0	0	0	0	0	0	0	2	5	4	3	2	2	1	0	1	0	0	0	0	0	0	0	0	0	1
CSID	Female	54	208	2	1	1	2	2	2	2	2	2	0	0	1	2	2	2	2	2	2	1	0	0	1	2	1	1	2	2	0	0	2	2	2	2	2	0	2	2	0	1	1	2	2	1	2	3	0
CSID	Female	20	180	0	3	4	3	2	2	1	1	1	0	2	4	5	4	2	3	2	1	0	0	1	2	1	0	0	0	0	0	2	3	4	3	2	2	0	2	0	5	2	2	1	1	0	0	0	0
CSID	Female	45	168	3	3	3	4	5	5	5	5	6	4	0	1	0	2	2	2	2	2	0	0	0	0	0	0	0	0	0	2	3	2	1	1	2	1	0	0	0	1	1	0	0	0	0	0	0	0
CSID	Female	40	157	5	7	7	7	4	4	4	1	1	1	7	7	5	4	2	2	0	0	0	0	0	0	0	0	0	0	0	2	0	0	1	0	0	1	0	0	0	0	0	0	0	0	0	0	0	2
CSID	Female	54	175	3	5	5	6	4	3	4	5	5	1	2	2	2	2	2	2	2	2	3	2	2	2	2	2	2	2	2	4	2	2	2	3	2	2	0	2	0	0	0	0	0	0	0	0	0	0
CSID	Female	48	163	4	4	5	5	5	3	3	2	2	2	5	4	3	2	1	2	1	1	0	0	0	0	0	0	0	0	1	4	4	5	2	2	3	3	0	2	0	0	0	0	0	0	0	0	0	2
CSID	Female	28	165	0	1	1	2	2	3	4	5	6	0	0	0	1	1	2	3	3	2	0	0	2	2	1	1	1	1	1	0	2	2	2	2	1	2	0	1	1	1	1	3	3	4	4	6	6	0
CSID	Female	64	141	6	5	5	6	6	6	7	6	7	5	0	0	0	0	0	0	0	0	0	0	0	0	0	0	0	0	4	0	0	3	6	5	7	7	0	5	3	0	0	0	3	2	3	0	0	0
CSID	Female	67	191	2	2	2	3	4	4	5	5	6	1	1	1	2	2	3	3	3	3	0	0	0	1	1	1	1	1	1	3	3	3	3	4	4	5	0	6	1	1	1	1	2	2	2	2	2	0
CSID	Female	30	181	0	2	3	4	4	5	5	5	4	0	1	1	2	2	1	1	0	1	0	0	0	0	0	0	0	0	0	1	4	4	5	3	2	5	0	0	0	3	4	5	3	4	6	5	3	0
CSID	Female	59	148	0	0	3	4	4	4	4	5	5	0	0	3	4	4	4	3	4	5	0	0	0	0	0	0	0	0	2	0	0	3	3	3	3	3	0	4	0	0	3	4	4	4	3	4	4	0
CSID	Female	52	137	5	6	5	6	3	6	7	5	6	1	3	3	3	3	4	4	4	4	0	0	0	0	0	0	0	0	0	0	1	3	2	2	2	3	0	3	2	3	3	3	3	3	4	3	3	3
CSID	Female	51	211	6	6	6	7	7	7	7	8	8	7	6	6	7	8	8	6	6	6	0	0	0	0	0	0	0	0	0	1	1	1	1	1	1	2	0	3	0	0	1	1	1	1	1	1	1	3
CSID	Female	44	178	0	0	0	2	5	5	7	6	5	0	2	2	3	7	8	7	5	7	0	0	0	0	8	8	8	4	7	0	1	2	3	7	8	8	0	7	0	0	0	1	2	3	2	1	1	0
CSID	Female	47	172	0	1	2	2	3	2	4	5	7	0	2	3	4	5	6	8	8	8	0	1	2	3	3	6	7	7	8	1	2	4	5	6	7	8	0	8	0	0	0	2	3	3	4	6	5	0
CSID	Female	61	158	5	6	7	7	8	8	8	8	6	3	6	7	8	8	9	9	9	6	2	2	3	3	5	6	5	5	3	3	7	7	8	8	8	8	0	6	1	5	6	8	7	8	7	7	5	4
CSID	Female	52	67	5	5	7	7	7	8	8	8	9	6	7	7	8	7	8	9	9	9	4	5	5	5	7	5	5	5	5	7	6	7	8	8	8	9	0	9	6	7	7	8	8	8	8	9	9	4
[truncated: 8 more columns]
